# Supplementary material for: Green Synthesis of Phosphorous-Containing Hydroxyapatite Nanoparticles (nHAP) as a Novel Nano-Fertilizer: Preliminary Assessment on Pomegranate (Punica granatum L.)
Source: Nanomaterials (Basel). 2022 May 1;12(9):1527. doi: 10.3390/nano12091527 (PMC9101472; doi:10.3390/nano12091527)
Supplement: Supplementary file 1 [file nanomaterials-12-01527-s001.zip]

Archive with 1 entries (1 files):
- nanomaterials-1673934-supplementary.pdf
